# Supplementary material for: Efficacy and Safety of Postmenopausal Osteoporosis Treatments: A Systematic Review and Network Meta-Analysis of Randomized Controlled Trials
Source: J Clin Med. 2021 Jul 8;10(14):3043. doi: 10.3390/jcm10143043 (PMC8305263; doi:10.3390/jcm10143043)
Supplement: Supplementary file 1 [file jcm-10-03043-s001.zip]

Archive with 1 entries (1 files):
- jcm-1247748-Supplementary.pdf
